# Supplementary material for: “It reminds me and motivates me”: Human-centered design and implementation of an interactive, SMS-based digital intervention to improve early retention on antiretroviral therapy: Usability and acceptability among new initiates in a high-volume, public clinic in Malawi
Source: PLoS One. 2023 Jul 20;18(7):e0278806. doi: 10.1371/journal.pone.0278806 (PMC10358959; doi:10.1371/journal.pone.0278806)
Supplement: S1 File — This interviewer-administered survey was employed to assess usability. (CSV) [file pone.0278806.s001.csv]

Time_in_2wT	eligvistextres	usabvistatt	usabtransf	usabapptdate	usabapptdate2	acceptextknow	accepvistextchal	acceptextch	acceptextprivacy	accepmtextsatisf	accepvistextsatisf	accepmrecom	accepvisrecom
3	No	Yes	Yes	Yes	Yes	Yes	DK	No	No	Yes	Yes	Yes	Yes
3	Yes	Yes	Yes	Yes	Yes	Yes	No	No	No	Yes	Yes	Yes
3	Yes	Yes	Yes	Yes	Yes	Yes	No	No	No	Yes	Yes	Yes
3	Yes	Yes	Yes	Yes	Yes	Yes	No	No	No	No	No	No
3	Yes	Yes	Yes	Yes	Yes	No	No	No	No	Yes	Yes	Yes	Yes
3	Yes	Yes	Yes	Yes	Yes	Yes	No	No	Yes	Yes	Yes	Yes	Yes
3	Yes	Yes	Yes	Yes	Yes	Yes	No	No	No	No	Yes	Yes	Yes
3	Yes	Yes	Yes	Yes	Yes	Yes	No	Yes	No	Yes	Yes	Yes	Yes
3	Yes	Yes	Yes	Yes	Yes	Yes	No	No	No	Yes	Yes	No	No
3	Yes	Yes	Yes	Yes	Yes	No	No	No	No	Yes	Yes	Yes	Yes
3	Yes	Yes	Yes	Yes	Yes	Yes	No	No	No	Yes	Yes	Yes	Yes
3	Yes	Yes	Yes	Yes	Yes	Yes	No	No	No	Yes	No	Yes	Yes
3	Yes	Yes	Yes	Yes	Yes	Yes	No	No	No	Yes	Yes	Yes	Yes
3	Yes	Yes	Yes	Yes	Yes	Yes	No	No	No	Yes	Yes	Yes	Yes
3	Yes	Yes	Yes	Yes	Yes	No	No	No	No	Yes	Yes	Yes	Yes
3	Yes	Yes	Yes	Yes	Yes	Yes	No	No	No	Yes	Yes	Yes	Yes
3	Yes	Yes	Yes	Yes	Yes	Yes	No	No	No	Yes	Yes	Yes	Yes
3	No	Yes	Yes	Yes	Yes	Yes	No	No	No	Yes	Yes	Yes	Yes
3	No	Yes	No	No	Yes	Yes	No	No	Yes	Yes	Yes	Yes	Yes
3	Yes	Yes	No	No	Yes	Yes	No	No	No	Yes	Yes	Yes	Yes
3	Yes	Yes	Yes	Yes	Yes	Yes	No	No	No	Yes	Yes	Yes	Yes
3	Yes	Yes	No	No	Yes	Yes	No	No	No	Yes	Yes	Yes	Yes
3	Yes	Yes	No	No	Yes	Yes	No	No	No	Yes	Yes	Yes	Yes
3	Yes	Yes	No	No	Yes	Yes	No	No	Yes	No	Yes	Yes	Yes
3	No	Yes	No	No	Yes	Yes	No	No	No	Yes	Yes	Yes	Yes
3	Yes	Yes	No	No	Yes	Yes	No	No	No	DK	Yes	DK	No
3	Yes	Yes	No	No	Yes	Yes	No	Yes	No	Yes	Yes	Yes	Yes
3	Yes	Yes	No	No	Yes	Yes	No	No	No	Yes	Yes	Yes	Yes
3	Yes	Yes	Yes	Yes	Yes	Yes	No	No	No	Yes	Yes	Yes	Yes
3	Yes	Yes	Yes	Yes	Yes	Yes	No	No	No	Yes	Yes	No	No
3	Yes	Yes	No	Yes	Yes	Yes	No	No	No	Yes	Yes	Yes	Yes
3	Yes	Yes	Yes	Yes	Yes	Yes	No	No	No	Yes	Yes	Yes	Yes
3	No	Yes	Yes	Yes	Yes	Yes	No	No	No	Yes	Yes	No	No
3	Yes	Yes	Yes	Yes	Yes	Yes	No	No	No	Yes	Yes	Yes	Yes
3	Yes	No	No	No	Yes	Yes	No	No	No	Yes	Yes	Yes	Yes
3	Yes	Yes	Yes	Yes	Yes	Yes	No	No	No	Yes	Yes	Yes	Yes
3		Yes	Yes	Yes	Yes	Yes	Yes	Yes	No	Yes	Yes	Yes
3	Yes	Yes	Yes	Yes	Yes	Yes	Yes	No	No	Yes	Yes	Yes
3	Yes	Yes	Yes	Yes	Yes	Yes	Yes	No	No	No	No	Yes	No
3	Yes	No	No	No	No	Yes	Yes	No	No	Yes	Yes	Yes	Yes
3	Yes	Yes	Yes	Yes	Yes	No	Yes	No	No	DK	Yes	Yes	Yes
3	Yes	Yes	No	No	Yes	No	Yes	Yes	No	No	Yes	Yes	Yes
3	Yes	Yes	Yes	Yes	Yes	Yes	Yes	No	No	Yes	Yes	Yes	Yes
3	Yes	Yes	Yes	Yes	Yes	Yes	Yes	No	Yes	Yes	Yes	Yes	Yes
3	Yes	No	No	No	Yes	No	Yes	No	Yes	Yes	Yes	Yes	Yes
3	Yes	Yes	No	No	Yes	No	Yes	Yes	No	No	Yes	No	No
3	Yes	No	No	No	Yes	Yes	Yes	No	No	Yes	Yes	Yes	Yes
3	Yes	Yes	No	No	Yes	Yes	Yes	Yes	No	Yes	Yes	Yes	Yes
3	Yes	Yes	Yes	Yes	Yes	Yes	Yes	No	No	Yes	Yes	Yes	Yes
3	No	Yes	Yes	Yes	Yes	Yes	Yes	No	Yes	Yes	Yes	Yes	Yes
6	Yes	Yes	Yes	Yes	Yes	Yes	DK	No	No	Yes	Yes	Yes
6	Yes	Yes	Yes	Yes	Yes	Yes	No	No	Yes	Yes	Yes	Yes
6	Yes	Yes	Yes	Yes	Yes	Yes	No	No	Yes	Yes	Yes	Yes
6	Yes	Yes	Yes	Yes	Yes	Yes	No	No	No	Yes	Yes	Yes
6	Yes	Yes	Yes	Yes	Yes	Yes	No	Yes	No	Yes	Yes	Yes
6	Yes	Yes	Yes	Yes	Yes	Yes	No	No	No	Yes	Yes	Yes	Yes
6	Yes	Yes	Yes	Yes	Yes	Yes	No	No	Yes	Yes	Yes	Yes	Yes
6	Yes	Yes	No	No	Yes	Yes	No	No	Yes	Yes	No	Yes	Yes
6	Yes	Yes	No	No	Yes	No	No	No	Yes	No	Yes	Yes	Yes
6	Yes	Yes	Yes	Yes	Yes	Yes	No	No	No	Yes	Yes	Yes	Yes
6	Yes	Yes	Yes	Yes	Yes	Yes	No	No	No	Yes	Yes	Yes	Yes
6	Yes	Yes	Yes	Yes	Yes	Yes	No	No	No	Yes	Yes	Yes	Yes
6	Yes	Yes	Yes	Yes	Yes	Yes	No	No	No	Yes	Yes	Yes	Yes
6	Yes	Yes	Yes	Yes	Yes	Yes	No	No	No	Yes	Yes	Yes	Yes
6	Yes	Yes	Yes	Yes	Yes	Yes	No	No	No	Yes	Yes	Yes	Yes
6	Yes	Yes	Yes	Yes	Yes	Yes	No	No	No	Yes	Yes	Yes	Yes
6	Yes	Yes	Yes	Yes	Yes	Yes	No	No	No	Yes	Yes	Yes	Yes
6	Yes	Yes	No	No	Yes	Yes	No	No	No	Yes	Yes	Yes	Yes
6	Yes	Yes	No	No	Yes	No	No	No	No	Yes	Yes	Yes	Yes
6	Yes	Yes	Yes	Yes	Yes	Yes	No	No	No	Yes	Yes	Yes	No
6	Yes	Yes	Yes	Yes	Yes	Yes	No	No	No	Yes	Yes	Yes	Yes
6	Yes	Yes	No	No	Yes	Yes	No	No	No	Yes	Yes	Yes	Yes
6	Yes	Yes	No	No	Yes	Yes	No	No	No	Yes	Yes	Yes	Yes
6	Yes	Yes	Yes	Yes	Yes	Yes	No	No	Yes	Yes	Yes	Yes	Yes
6	Yes	No	No	No	Yes	Yes	No	No	Yes	Yes	Yes	Yes	No
6	Yes	Yes	Yes	Yes	Yes	Yes	No	No	No	Yes	Yes	Yes	Yes
6	Yes	Yes	Yes	Yes	Yes	Yes	No	No	No	Yes	Yes	Yes	Yes
6	Yes	Yes	Yes	Yes	Yes	Yes	No	No	No	Yes	Yes	Yes	Yes
6	Yes	Yes	Yes	Yes	Yes	Yes	No	No	No	Yes	Yes	Yes	Yes
6	Yes	Yes	Yes	Yes	Yes	Yes	No	No	Yes	Yes	Yes	Yes	Yes
6	Yes	Yes	Yes	Yes	Yes	Yes	No	No	No	Yes	Yes	No	Yes
6	Yes	Yes	Yes	Yes	Yes	Yes	No	No	No	Yes	Yes	Yes	Yes
6	Yes	Yes	Yes	Yes	Yes	Yes	No	No	No	Yes	Yes	Yes	Yes
6	Yes	Yes	Yes	Yes	Yes	Yes	No	No	No	Yes	Yes	Yes	Yes
6	Yes	Yes	Yes	Yes	Yes	Yes	No	No	No	Yes	Yes	Yes	Yes
6	Yes	Yes	No	No	Yes	Yes	No	No	Yes	No	No	No	No
6	Yes	Yes	Yes	Yes	Yes	Yes	No	No	No	Yes	Yes	Yes	Yes
6	Yes	Yes	Yes	Yes	Yes	Yes	No	No	No	Yes	Yes	Yes	Yes
6	Yes	Yes	Yes	Yes	Yes	Yes	Yes	No	No	Yes	Yes	Yes
6	Yes	Yes	Yes	Yes	Yes	Yes	Yes	Yes	No	Yes	Yes	Yes
6	Yes	Yes	Yes	Yes	Yes	Yes	Yes	No	No	Yes	Yes	Yes
6	Yes	Yes	Yes	Yes	Yes	Yes	Yes	No	Yes	Yes	Yes	Yes	Yes
6	No	Yes	Yes	Yes	Yes	Yes	Yes	Yes	No	Yes	Yes	Yes	Yes
6	Yes	Yes	No	No	Yes	Yes	Yes	No	No	Yes	Yes	Yes	Yes
6	Yes	Yes	Yes	Yes	Yes	Yes	Yes	Yes	No	Yes	Yes	DK	DK
6	Yes	Yes	Yes	Yes	Yes	Yes	Yes	Yes	No	Yes	Yes	Yes	Yes
6	No	No	No	No	Yes	Yes	Yes	No	No	Yes	Yes	Yes
6	Yes	Yes	No	No	Yes	Yes	Yes	No	No	Yes	Yes	No	No
6	Yes	Yes	Yes	Yes	Yes	Yes	Yes	Yes	Yes	Yes	Yes	Yes	Yes
6	Yes	Yes	Yes	Yes	Yes	Yes	Yes	Yes	No	Yes	Yes	Yes	Yes
