# Supplementary material for: “It reminds me and motivates me”: Human-centered design and implementation of an interactive, SMS-based digital intervention to improve early retention on antiretroviral therapy: Usability and acceptability among new initiates in a high-volume, public clinic in Malawi
Source: PLoS One. 2023 Jul 20;18(7):e0278806. doi: 10.1371/journal.pone.0278806 (PMC10358959; doi:10.1371/journal.pone.0278806)
Supplement: S2 File — Usability dataset in CSV format. (CSV) [file pone.0278806.s002.csv]

Id	sex	WHO Stage	age
1	Male		41
2	Female	4 WHO	37
3	Female	3 WHO	23
4	Female	3 WHO	53
5	Male	3 WHO	27
6	Female	3 WHO	35
7	Female	3 WHO	39
8	Female	3 WHO	37
9	Male	3 WHO	44
10	Female	3 WHO	32
11	Female	3 WHO	37
12	Male	3 WHO	37
13	Male	3 WHO	57
14	Male	3 WHO	58
15	Female	3 WHO	33
16	Female	3 WHO	35
17	Male	3 WHO	35
18	Male	3 WHO	28
19	Female	3 WHO	49
20	Male	3 WHO	29
21	Female	3 WHO	27
22	Male	3 WHO	57
23	Female	3 WHO	42
24	Male	3 WHO	27
25	Male	4 WHO	40
26	Female	4 WHO	31
27	Male	4 WHO	32
28	Male	4 WHO	36
29	Female	4 WHO	35
30	Male	4 WHO	43
31	Female	4 WHO	24
32	Female	4 WHO	36
33	Female	4 WHO	36
34	Male	4 WHO	33
35	Male	1/2 WHO	22
36	Female	1/2 WHO	36
37	Male	1/2 WHO	42
38	Male	1/2 WHO	24
39	Male	1/2 WHO	32
40	Female	1/2 WHO	45
41	Male	1/2 WHO	34
42	Male	1/2 WHO	31
43	Male	1/2 WHO	43
44	Female	1/2 WHO	33
45	Female	1/2 WHO	45
46	Male	1/2 WHO	28
47	Female	1/2 WHO	48
48	Female	1/2 WHO	36
49	Female	1/2 WHO	21
50	Female	1/2 WHO	25
51	Female	1/2 WHO	42
52	Female	1/2 WHO	29
53	Female	1/2 WHO	32
54	Male	1/2 WHO	37
55	Female	1/2 WHO	39
56	Female	1/2 WHO	29
57	Female	1/2 WHO	39
58	Male	1/2 WHO	34
59	Male	1/2 WHO	46
60	Female	1/2 WHO	32
61	Female	1/2 WHO	36
62	Male	1/2 WHO	33
63	Male	1/2 WHO	32
64	Male	1/2 WHO	35
65	Female	1/2 WHO	35
66	Male	1/2 WHO	41
67	Female	1/2 WHO	27
68	Male	1/2 WHO	34
69	Male	1/2 WHO	55
70	Male	1/2 WHO	38
71	Male	1/2 WHO	32
72	Male	1/2 WHO	40
73	Male	1/2 WHO	41
74	Female	1/2 WHO	56
75	Female	1/2 WHO	31
76	Female	1/2 WHO	22
77	Male	1/2 WHO	47
78	Male	1/2 WHO	35
79	Male	1/2 WHO	46
80	Female	1/2 WHO	38
81	Female	1/2 WHO	27
82	Female	1/2 WHO	61
83	Female	1/2 WHO	43
84	Male	1/2 WHO	48
85	Male	1/2 WHO	47
86	Male	1/2 WHO	20
87	Female	1/2 WHO	49
88	Female	1/2 WHO	45
89	Male	1/2 WHO	49
90	Male	1/2 WHO	31
91	Female	1/2 WHO	30
92	Female	1/2 WHO	18
93	Male	1/2 WHO	44
94	Male	1/2 WHO	57
95	Male	1/2 WHO	37
96	Male	1/2 WHO	57
97	Female	1/2 WHO	21
98	Male	1/2 WHO	38
